# Supplementary material for: Pseudogenes Provide Evolutionary Evidence for the Competitive Endogenous RNA Hypothesis
Source: Mol Biol Evol. 2018 Sep 25;35(12):2886–99. doi: 10.1093/molbev/msy183 (PMC6278865; doi:10.1093/molbev/msy183)
Supplement: Supplementary Data [file msy183_supp.zip]

Archive with 7 entries (7 files):
- figure_1.eps
- figure_2.eps
- figure_3.eps
- figure_4.eps
- figure_5.eps
- supplementary_figures.pdf
- supplementary_tables.xls
