# Supplementary material for: Pseudogenes Provide Evolutionary Evidence for the Competitive Endogenous RNA Hypothesis
Source: Mol Biol Evol. 2018 Sep 25;35(12):2886–99. doi: 10.1093/molbev/msy183 (PMC6278865; doi:10.1093/molbev/msy183)
Supplement: Supplementary Data [file msy183_supp.zip › supplementary_tables.xls]

## Sheet: supplementary_table_1
Supplementary Table 1: Confirmed and predicted miRNAs targeting BRAF and BRAFP1.
MicroRNA	Location	BRAF # of species	BRAFP1 # of species	miRanda score	mirSVR score	PhastCons score	Sources		Sources
miR-9	3'UTR	8	8	152	-1.186	0.5751	1,2,3,4		(1) Betel et al (2010)
miR-590(1)	3'UTR	8	8	146-147	-0.946	0.5303	1,2,3		(2) Enright et al (2003)
miR-410	3'UTR	8	8	120	-0.208	0.5341	1,2		(3) Karreth et al (2015)
miR-182	CDS	8	8	149-154	-	-	1,3		(4) Lewis et al (2005)
miR-539-5p	3'UTR	7	7	152	-0.125	0.566	1,2,3		(5) Fattore et al (2016)
miR-30a-5p	CDS	8	6	145-156	-	-	2,3
miR-138(1)	CDS	8	6	150-154	-	-	2,3
miR-539-3p(1)	CDS	8	4	169-173	-	-	2,3		Additional Information
miR-30a-3p(1)	CDS/3'UTR	8	5	144-152	-	-	2,3		mirSVR scores for predicted binding sites were taken from microRNA.org
miR-138(2)	CDS	8	2	147	-	-	2,3		PhastCons score predicts level of constraint acting on local sequence regions.
miR-186	3'UTR	2	6	143	-0.208	0.5014	1,2
miR-579(1)	CDS	8	0	151-155	-	-	2,5
miR-876-3p	CDS	8	0	140-144	-	-	2,3
miR-876-5p(1)	CDS	0	8	142	-	-	2,3
miR-30a-3p(2)	CDS	0	8	140-151	-	-	2,3
miR-590(2)	3'UTR	0	8	143	-	-	2,3
miR-579(2)	CDS	0	7	146	-	-	2,5
miR-579(3)	3'UTR	6	0	145	-	-	2,5
miR-496	3'UTR	6	0	148	-1.232	0.5747	1,2
miR-122	CDS	0	6	152	-	-	2,3
miR-539-3p(2)	CDS	0	5	140	-	-	2,3
miR-579(4)	CDS	0	4	144	-	-	2,5
miR-876-5p(2)	CDS	0	3	140-143	-	-	2,3
miR-137	3'UTR	0	0	-	-1.215	0.5884	1
miR-340	3'UTR	0	0	-	-0.201	0.5598	1

## Sheet: supplementary_table_2
Supplementary Table 2: Positive selection scores from dbPSHP across 22 pseudogene loci.
Pseudogene ID	SNP ID	Population	Tajima's D	ΔDAF	XP-CLR	Fst
ENSG00000182965	rs6977118	CHS	-1.291	0.6261	64.4372	0.0915
	rs6977118	JPT	-1.6576	0.6733	59.7076	0.0868
	rs6977118	CHB	-0.5202	0.6061	55.5315	0.0842
ENSG00000178631	rs2165139	CHS	-0.914	0.6133	6.7663	0.0968
	rs2165139	JPT	-1.321	0.6336	6.7028	0.0871
	rs2165139	CHB	-0.9312	0.6093	9.6806	0.0923
ENSG00000237417	rs10786077	CHS	-1.0927	0.6068	47.0514	0.1074
	rs10786077	CHB	-0.7394	0.569	42.1715	0.0952
ENSG00000249531	rs939207	JPT	-0.7699	0.2204	26.0036	0.0908
	rs939207	CHB	-0.6319	0.2344	39.2295	0.1063
ENSG00000224520	rs16865471	CHS	-0.314	0.2814	12.4747	0.0737
	rs16865471	CHB	-1.6192	0.2696	17.7816	0.0679
ENSG00000237842	rs3795741	CHS	-0.314	0.2916	7.6983	0.0756
	rs3795741	CHB	-1.6192	0.2692	8.4771	0.0668
ENSG00000233333	rs1625234	CHB	-0.1337	0.532	45.1222	0.0739
ENSG00000230201	rs4609912	CHS	-0.5913	0.408	22.6532	0.1424
ENSG00000237672	rs4769937	MXL	-1.0232	0.2179	17.6207	0.0986
ENSG00000237951	rs1025543	JPT	-0.2617	0.6271	17.3324	0.094
ENSG00000251478	rs1318743	JPT	-1.4969	0.3429	14.5028	0.2065
ENSG00000234568	rs13119500	YRI	-0.0564	0.2116	12.5887	0.0741
ENSG00000218713	rs4487576	MXL	-0.125	0.2784	11.9151	0.1992
ENSG00000236296	rs4835206	JPT	-0.0468	0.3422	9.3285	0.0666
ENSG00000229001	rs10823277	CHB	-0.5354	0.363	8.8884	0.0728
ENSG00000248162	rs1881523	LWK	-0.3485	0.237	8.0523	0.0722
ENSG00000216518	rs9398187	CHB	-1.0563	0.2157	7.5387	0.0606
ENSG00000236253	rs1766642	LWK	-0.286	0.3197	7.3286	0.2283
ENSG00000226549	rs9889729	YRI	-0.9508	0.2582	7.0046	0.2474
ENSG00000251557	rs7935232	FIN	-0.3026	0.2052	5.4861	0.0505
ENSG00000234670	rs12230513	CHS	-0.6744	0.2705	5.2774	0.0829
ENSG00000237164	rs9513048	CEU	-0.9542	0.2036	5.1345	0.0711

## Sheet: supplementary_table_3
Supplementary Table 3: Top 22 potentially positively selected pseudogenes.
Pseudogene ID	Biotype	3'UTR Present	Expressed*	Retained	Parent Name	Parent Description
ENSG00000182965	processed	Yes	No	No	NPM1	nucleophosmin 1
ENSG00000178631	processed	Yes	Yes	No	ACTG1	actin gamma 1
ENSG00000237417	processed	Yes	Yes	Yes	XRCC6	X-ray repair cross complementing 6
ENSG00000249531	processed	No	Yes	No	UGT2B4	UDP glucuronosyltransferase family 2 member B4
ENSG00000224520	processed	Yes	Yes	No	KRT8	keratin 8
ENSG00000237842	processed	Yes	Yes	No	SMU1	SMU1, DNA replication regulator and spliceosomal factor
ENSG00000233333	processed	No	Yes	No	RNFT1	ring finger protein, transmembrane 1
ENSG00000230201	processed	No	Yes	Yes	ATP6V0C	ATPase H+ transporting V0 subunit c
ENSG00000237672	processed	Yes	Yes	No	KRR1	KRR1, small subunit processome component homolog
ENSG00000237951	processed	Yes	Yes	No	PPIL1	peptidylprolyl isomerase like 1
ENSG00000251478	processed	No	Yes	Yes	TCP1	t-complex 1
ENSG00000234568	processed	No	Yes	No	BIN2	bridging integrator 2
ENSG00000218713	processed	No	Yes	No	RCC1	regulator of chromosome condensation 1
ENSG00000236296	processed	No	Yes	No	GUSB	glucuronidase beta
ENSG00000229001	processed	Yes	Yes	No	ACTB	actin beta
ENSG00000248162	processed	Yes	No	Yes	CHORDC1	cysteine and histidine rich domain containing 1
ENSG00000216518	processed	No	No	No	EEF1G	eukaryotic translation elongation factor 1 gamma
ENSG00000236253	processed	No	Yes	Yes	SLC25A3	solute carrier family 25 member 3
ENSG00000226549	processed	Yes	Yes	No	SCD	stearoyl-CoA desaturase
ENSG00000251557	processed	No	No	No	HNRNPK	heterogeneous nuclear ribonucleoprotein K
ENSG00000234670	unprocessed	No	No	No	OR6C2	olfactory receptor family 6 subfamily C member 2
ENSG00000237164	unprocessed	Yes	No	Yes	SLC25A15	solute carrier family 25 member 15
* Expression ≥ 0.1 TPM in most highly expressed tissue (GTEx data)
